# Supplementary material for: From Traditional Use to Molecular Mechanisms: A Bioinformatic and Pharmacological Review of the Genus Kalanchoe with In Silico Evidence
Source: BioTech (Basel). 2025 Dec 12;14(4):97. doi: 10.3390/biotech14040097 (PMC12730917; doi:10.3390/biotech14040097)
Supplement: Supplementary file 1 [file biotech-14-00097-s001.zip]

Archive with 1 entries (1 files):
- biotech-4028662-supplementary.pdf
